# Supplementary material for: The Involvement of Intestinal Tryptophan Metabolism in Inflammatory Bowel Disease Identified by a Meta-Analysis of the Transcriptome and a Systematic Review of the Metabolome
Source: Nutrients. 2023 Jun 26;15(13):2886. doi: 10.3390/nu15132886 (PMC10346271; doi:10.3390/nu15132886)
Supplement: Supplementary file 1 [file nutrients-15-02886-s001.zip]

Archive with 12 entries (12 files):
- supplementary data/~$ble S4_metabolites summary.docx
- supplementary data/~$ble S4_metabolites summary-22.06.2023.docx
- supplementary data/~$pplementary methods.docx
- supplementary data/~$pplementary table 3_meta-analysis.docx
- supplementary data/~$pplementary table 4_metabolites summary.docx
- supplementary data/~WRL3049.tmp
- supplementary data/Supplementary figures.docx
- supplementary data/supplementary methods.docx
- supplementary data/Table S1.docx
- supplementary data/Table S2_DE genes summary.XLSX
- supplementary data/Table S3_meta-analysis.docx
- supplementary data/Table S4_metabolites summary.docx
