# Supplementary material for: The Involvement of Intestinal Tryptophan Metabolism in Inflammatory Bowel Disease Identified by a Meta-Analysis of the Transcriptome and a Systematic Review of the Metabolome
Source: Nutrients. 2023 Jun 26;15(13):2886. doi: 10.3390/nu15132886 (PMC10346271; doi:10.3390/nu15132886)
Supplement: Supplementary file 1 [file nutrients-15-02886-s001.zip › supplementary data/Table S2_DE genes summary.XLSX]

## Sheet: active UC_control
	GSE179285		GSE128682		GSE126124		GSE87466		GSE75214		GSE83687		GSE48958		GSE47908		E-MTAB-184
SYMBOL	logFC	adj.P.Val	logFC	adj.P.Val	logFC	adj.P.Val	logFC	adj.P.Val	logFC	adj.P.Val	logFC	adj.P.Val	logFC	adj.P.Val	logFC	adj.P.Val	logFC	adj.P.Val
SLC6A19	-0.0087024	0.977585	-5.04224	4.48294e-08	0.131668	0.546062	-0.943058	9.43429e-10	-1.6826	6.06914e-09	-3.06028	2.22356e-06	-1.60429	0.0173509	-0.553768	0.000794968	0.0342567	0.562369
SLC16A10	-0.557223	0.176566	-0.517192	0.00934835	0.0820275	0.318831	0.244033	0.370079	0.204652	0.385527	0.366955	0.146783	0.11157	0.65121	0.123254	0.567304	-0.526558	1.02225e-05
IDO1	2.99657	0.000327106	4.07717	3.28669e-14	1.40296	0.0014829	3.03898	3.21994e-13	4.32132	2.58937e-17	1.85011	5.32152e-05	4.48044	7.27067e-08	2.71448	8.02784e-06	3.83467	1.28315e-15
AFMID	0.193323	0.373571	0.347712	0.000190598	0.0210926	0.801576	-0.0369156	0.7198	0.487483	1.44721e-07	-0.129614	0.188539	0.365517	0.00696459	-5.54274e-05	0.999259	-0.0172254	0.924754
KYAT1	0.319155	0.00420398	0.649225	1.53159e-05	0.037993	0.555807	0.203279	0.0387086	0.052374	0.432205	0.273555	0.0333194	0.0165218	0.893788	0.062601	0.46877	0.305717	0.0081807
KYAT2	0.0014369	0.996851	-0.0715592	0.667088	-0.400189	0.00015868	-0.0666442	0.532165	-0.249893	0.0817422	-0.44023	0.00476174	-0.114862	0.481004	-0.0696915	0.427311	-0.318221	0.00997129
KYAT3	0.128831	0.462695	0.0804119	0.448689	/	/	0.0222413	0.765917	/	/	-0.0517496	0.649242	/	/	0.154807	0.0892475	-0.0247984	0.895294
GOT2	-0.331409	0.0608744	-0.073422	0.543013	-0.209952	0.00260635	-0.276509	4.31803e-05	-0.329694	0.00548314	-0.618827	5.54573e-10	-0.0632526	0.727358	-0.352455	0.00377961	-0.259773	0.00359596
KMO	1.41955	0.000297963	1.21217	1.08759e-07	0.341332	0.0984211	1.50367	1.54124e-09	1.13365	3.77817e-06	0.437084	0.139735	1.69162	1.60696e-05	0.90745	0.00214196	0.423143	0.000147264
KYNU	2.57994	7.08347e-06	2.05413	2.60661e-09	1.09178	0.000953774	2.31192	1.20939e-11	3.66641	2.2287e-24	1.80245	1.47999e-06	3.06348	1.67065e-08	2.64174	1.91964e-06	2.91359	4.4253e-17
HAAO	-0.198339	0.353284	-0.396656	0.0601188	0.12674	0.245429	-0.190922	0.0964761	-0.277593	0.0312361	-0.413827	0.0366702	-0.328476	0.0965579	-0.142336	0.15061	-0.0894499	0.295618
ACMSD	0.0429031	0.913155	0.0565788	0.863816	-0.0625979	0.372259	0.0850114	0.403481	0.0308222	0.758286	0.558718	0.0533922	-0.00462157	0.966361	-0.0152189	0.849183	-0.203939	0.0211672
TPH1	-0.609198	0.0882718	-0.938786	0.0100766	-0.924166	0.000367672	-0.725034	0.0162649	-0.89528	0.025418	-1.0978	0.0111202	-0.448507	0.401735	-1.64169	9.28864e-05	-0.14821	0.333296
AADC	-1.10213	1.54674e-05	-1.17351	9.06884e-09	-0.666859	0.000184417	-1.3787	3.85416e-09	-1.13503	7.95955e-09	-2.14956	6.70442e-09	-1.18824	6.98854e-06	-1.64779	3.92339e-08	-1.13492	1.62367e-16
AANAT	0.0233519	0.863378	1.96607	4.79232e-08	0.138413	0.0547441	-0.175932	0.0248017	-0.00288769	0.978492	0.111774	0.74319	0.057127	0.469508	-0.0813943	0.179765	/	/
ASMT	0.291467	0.399325	0.629862	0.124583	/	/	-0.052183	0.458098	/	/	-0.397732	0.318405	/	/	0.0813576	0.221278	/	/
SLC6A4	-1.78545	0.000257697	-0.935207	0.00590552	-0.457111	0.010481	-0.595044	1.1436e-13	-0.830222	1.45189e-12	-1.49178	0.0113591	-0.778961	0.0152006	-0.697758	5.35558e-06	-1.20584	2.77864e-12
MAOA	-0.773512	8.30801e-05	-1.42591	1.32662e-09	-0.955094	0.000187657	-1.34227	8.44284e-08	-1.73292	3.70351e-11	-1.7854	7.93315e-15	-1.62178	4.26906e-08	-1.49266	1.95935e-07	-1.50262	3.13014e-15
MAOB	0.00594923	0.987596	-0.784788	0.000938495	-0.182364	0.223946	-0.116633	0.369349	-0.481101	0.00546577	0.114906	0.650947	-0.0282412	0.943909	-0.0162477	0.941271	-0.150239	0.298458
HTR1A	-0.245874	0.446299	/	/	0.0824848	0.301241	-0.181221	0.00878824	0.0290407	0.75103	/	/	0.0374069	0.762519	-0.123958	0.0601485	/	/
HTR1B	-0.325017	0.220876	0.711732	0.170971	0.277455	0.00292497	-0.093734	0.0649231	0.151683	0.051527	1.69412	2.36587e-06	0.157214	0.138777	-0.0199022	0.839788	/	/
HTR1C	/	/	/	/	/	/	/	/	/	/	/	/	/	/	/	/	/	/
HTR1D	0.568006	0.137695	0.000821926	0.999205	-0.0517077	0.715918	0.00277339	0.963496	0.930262	0.00069435	0.896829	0.0519961	1.1012	0.0256091	-0.134328	0.151114	-0.0610707	0.445039
HTR1E	0.3957	0.346784	-0.0879587	0.780252	-0.0829938	0.31357	-0.1618	0.0197496	-0.0911873	0.279732	/	/	-0.00514265	0.974806	-0.0987157	0.168392	-0.0942006	0.320966
HTR1F	0.140407	0.496005	-0.931567	0.0163274	-0.00918158	0.909077	-0.121175	0.0294472	-0.147183	0.0689929	1.06168	0.00121378	-0.00817285	0.942555	-0.0758084	0.262624	/	/
HTR2A	0.432986	0.174073	-0.301318	0.307324	-0.116651	0.212921	0.24391	0.00468591	0.0686551	0.424355	1.24782	0.00033322	0.168476	0.237134	0.103025	0.353369	0.0774335	0.499765
HTR2B	0.450173	0.126193	-0.253015	0.119691	-0.100555	0.20556	0.228325	0.0711193	-0.0295748	0.742388	0.267052	0.332972	-0.120256	0.304124	0.111268	0.45232	0.0936886	0.145604
HTR2C	-0.180178	0.616284	-0.187402	0.540251	0.109683	0.164845	/	/	-0.0874107	0.267247	/	/	-0.0584233	0.616442	/	/	0.0191608	0.807263
HTR3A	0.598868	0.13235	2.70751	8.59032e-06	-0.0772344	0.361709	0.341811	0.0134764	0.0895378	0.365675	-0.756536	0.0753432	0.19862	0.114021	0.0758438	0.523254	0.230807	0.0695995
HTR3B	0.0222025	0.960376	-0.137103	0.676995	-0.0482418	0.523198	-0.136116	0.0541817	-0.00858385	0.913679	-0.674988	0.0235496	0.0310963	0.730199	-0.232017	0.00761161	0.104322	0.131103
HTR3C	-1.44452	0.000790857	-2.73186	1.65426e-05	-0.225797	0.0187093	-0.843163	2.05508e-14	-0.341707	1.72451e-05	-1.71646	3.84943e-06	-0.334992	0.0761859	-0.138031	0.0603774	-0.976868	9.3394e-08
HTR3D	-0.128473	0.626649	/	/	-0.255237	0.00684976	/	/	-0.12786	0.0614006	/	/	-0.211854	0.0075871	/	/	0.00732609	0.880327
HTR3E	-1.34514	0.00114007	-0.999351	0.0130613	-0.166048	0.0729416	/	/	-0.133326	0.081923	-2.51636	9.4966e-10	-0.169653	0.216048	/	/	-0.26338	0.000264329
HTR4	-0.608493	0.146349	-0.137806	0.539734	-0.407523	0.00935785	-0.559242	0.00364444	-1.1437	4.54105e-06	-1.66528	8.98324e-05	-0.525763	0.152271	-0.20038	0.414326	-0.958406	3.17503e-07
HTR5A	0.0557728	0.898755	/	/	-0.0247705	0.792674	-0.0976423	0.117923	-0.133517	0.107731	/	/	-0.111424	0.247796	0.0437703	0.468155	/	/
HTR5B	/	/	/	/	/	/	/	/	/	/	/	/	/	/	/	/	/	/
HTR6	-0.157396	0.702365	-0.364382	0.174303	0.0433953	0.599823	-0.12851	0.0997668	-0.10121	0.220089	-0.0676389	0.878908	-0.0976053	0.313741	-0.13093	0.0671692	-0.0484262	0.648376
HTR7	-0.0194949	0.948614	-1.43348	2.36769e-09	-0.00366787	0.967736	-0.168033	0.0142618	-0.120261	0.0919781	-0.865322	0.00196971	-0.0626652	0.590369	0.0636613	0.281777	0.262167	0.00233032
AHR	0.712508	7.26655e-05	0.305648	0.00467075	0.181943	0.203545	/	/	0.919497	1.20848e-11	1.1571	2.0335e-09	0.778861	1.3843e-05	0.666417	0.000423214	0.953312	1.39218e-10
ARNT	-0.0130905	0.95393	-0.241163	0.000171024	-0.299708	0.0001435	-0.177924	0.0344727	-0.176593	0.0117726	0.102003	0.107745	-0.0276086	0.80558	-0.401979	0.00187604	-0.137857	0.235249
AHRR	0.134925	0.596151	-0.463573	0.0571529	/	/	-0.309167	0.0357462	/	/	0.0340967	0.883937	/	/	/	/	0.054875	0.180391
CYP1A1	0.199272	0.318861	-1.1638	0.171774	0.0705116	0.368475	-0.16577	0.0694098	0.0444051	0.736827	0.0752469	0.925233	-0.0990175	0.5525	0.0402256	0.765952	0.0174091	0.871863
CYP1B1	1.01599	0.0086156	-0.642993	0.0483439	-0.0582878	0.680856	0.195451	0.392214	0.494318	0.0211528	0.955201	0.0044994	0.240077	0.356588	0.637479	0.0661682	0.269555	0.310986
IL22	0.0242892	0.96221	2.74112	8.52738e-09	0.263082	0.271592	0.00476394	0.948451	0.53155	0.0180329	1.7595	0.000165195	0.340998	0.367223	0.0847886	0.305088	0.476323	6.30028e-06
/' indicates the gene was not identified or excluded because of low expression.

## Sheet: inactive UC_control
	GSE179285		GSE128682		GSE75214		GSE48958		E-MTAB-184
SYMBOL	logFC	adj.P.Val	logFC	adj.P.Val	logFC	adj.P.Val	logFC	adj.P.Val	logFC	adj.P.Val
SLC6A19	-0.0394311	0.961307	-2.77769	0.000112632	-0.0664746	0.922032	-0.0774577	0.944242	0.0140614	0.948772
SLC16A10	-0.3296	0.784504	-1.086	2.58288e-05	-0.0240953	0.965016	0.0768131	0.828299	0.054896	0.916158
IDO1	1.12634	0.620792	0.144395	0.820264	0.794658	0.261423	0.202836	0.805672	0.244575	0.886153
AFMID	0.00822309	0.995212	0.112857	0.31517	0.34795	0.00403723	0.192877	0.265247	-0.0265494	0.961945
KYAT1	0.211316	0.480955	0.293243	0.0847854	-0.0461893	0.698505	-0.113432	0.399324	0.139163	0.766908
KYAT2	0.0438696	0.959419	0.503242	0.00200994	-0.186066	0.432817	-0.281323	0.156081	-0.12112	0.797445
KYAT3	-0.00993324	0.989321	0.0270894	0.845288	/	/	/	/	-0.170243	0.754165
GOT2	-0.112085	0.8489	0.262223	0.0270831	0.0216437	0.942676	0.078436	0.748614	-0.090048	0.790316
KMO	0.662943	0.521335	-0.355917	0.202833	0.0253645	0.967391	-0.115107	0.821901	-0.0214682	0.968302
KYNU	0.702814	0.639159	-0.0157627	0.976257	0.346658	0.48925	-0.0534925	0.914117	0.147922	0.900896
HAAO	0.223034	0.680883	0.142882	0.585484	0.269578	0.157532	0.160365	0.562128	0.00668252	0.987742
ACMSD	-0.0572682	0.961121	-0.187212	0.608301	0.0289143	0.879538	0.0441889	0.731333	0.101775	0.775813
TPH1	-0.402079	0.683417	-0.150718	0.74707	0.421431	0.558498	0.428787	0.546359	-0.0997272	0.844391
AADC	-0.351591	0.594189	-0.209498	0.285922	-0.231095	0.492177	-0.240651	0.388214	-0.0155531	0.977785
AANAT	0.0292215	0.939062	0.402634	0.324685	0.0588585	0.716229	0.11424	0.238254	/	/
ASMT	0.074796	0.953325	-0.484169	0.319073	/	/	/	/	/	/
SLC6A4	-0.420353	0.778447	-1.23279	0.00198029	-0.697493	7.65212e-07	-0.538485	0.19164	-0.300526	0.73662
MAOA	-0.0928294	0.893453	-0.551131	0.00836552	-0.262621	0.561547	-0.166893	0.500025	-0.124501	0.843964
MAOB	0.175907	0.810381	0.0415156	0.897212	-0.373593	0.149256	0.10798	0.833579	-0.0448081	0.938848
HTR1A	-0.221274	0.80328	/	/	0.0494555	0.755156	0.153057	0.277308	/	/
HTR1B	-0.295511	0.674972	0.312011	0.632029	0.000710194	0.997207	0.0793201	0.597521	/	/
HTR1C	/	/	/	/	/	/	/	/	/	/
HTR1D	0.536748	0.59086	3.26451	6.75407e-06	0.488971	0.260463	0.464999	0.490572	-0.00728991	0.982672
HTR1E	0.259082	0.835479	0.339308	0.271866	0.0410396	0.807723	0.204992	0.219311	0.0132184	0.973003
HTR1F	0.157489	0.772219	0.293202	0.521027	-0.0525421	0.743891	-0.04534	0.746775	/	/
HTR2A	0.155713	0.883733	-0.805215	0.0187069	-0.0394047	0.814477	0.111886	0.569801	-0.020193	0.964038
HTR2B	0.266355	0.755945	-0.173521	0.386375	-0.015801	0.932631	-0.08149	0.617633	0.0364384	0.882891
HTR2C	-0.0244638	0.986776	0.239982	0.470023	-0.0230141	0.892334	0.0656923	0.672652	0.00668948	0.981002
HTR3A	0.375182	0.740102	-0.0820048	0.930099	0.01671	0.941306	0.0495692	0.80004	-0.0446813	0.936249
HTR3B	0.171517	0.867743	0.348492	0.296449	-0.0527489	0.668252	-0.0309783	0.802956	0.104713	0.73662
HTR3C	-0.643064	0.582955	-0.72005	0.266793	-0.23116	0.0367	-0.209925	0.406171	-0.317051	0.73662
HTR3D	-0.0343846	0.97197	/	/	-0.0629958	0.613531	-0.0303344	0.803837	-0.00578286	0.969671
HTR3E	-0.707463	0.521204	-1.01359	0.0266827	0.00737021	0.969	0.108043	0.569288	-0.120675	0.73662
HTR4	0.00579024	0.997742	-0.604042	0.0157432	-0.570771	0.119412	-0.242478	0.64551	-0.10447	0.890255
HTR5A	-0.358619	0.678349	/	/	-0.0241324	0.897409	0.0844608	0.517915	/	/
HTR5B	/	/	/	/	/	/	/	/	/	/
HTR6	0.00949166	0.996622	-0.210408	0.525019	-0.0589191	0.702363	0.0725992	0.58631	0.00540201	0.991736
HTR7	0.0556455	0.943292	-0.660692	0.00229837	0.0305273	0.83966	0.08487	0.570468	0.099551	0.775813
AHR	0.254157	0.594189	0.108308	0.385209	0.300768	0.107581	-0.0302692	0.898481	0.00284134	0.998292
ARNT	0.0604958	0.911192	-0.235965	0.000576162	0.0867122	0.475027	0.137228	0.270225	0.0765947	0.851023
AHRR	0.0503611	0.954117	-0.0897571	0.787001	/	/	/	/	0.0315499	0.825806
CYP1A1	0.191605	0.713228	0.178529	0.873447	0.0313117	0.904906	0.279293	0.160889	0.0994957	0.752539
CYP1B1	0.332348	0.78068	-0.358654	0.36281	0.198597	0.616944	0.232447	0.501695	0.326775	0.742726
IL22	-0.157787	0.894387	-0.348401	0.549784	0.0115375	0.983896	0.170032	0.76207	0.0104142	0.985678

## Sheet: active cCD_control
	GSE179285		GSE126124		GSE75214		GSE83687		GSE52746		E-MTAB-184
SYMBOL	logFC	adj.P.Val	logFC	adj.P.Val	logFC	adj.P.Val	logFC	adj.P.Val	logFC	adj.P.Val	logFC	adj.P.Val
SLC6A19	0.174593	0.714343	0.231143	0.224686	-1.29558	0.0684407	-1.38708	0.156298	0.439632	0.226754	/	/
SLC16A10	0.0437279	0.912102	-0.0864768	0.247964	-0.231492	0.123057	-0.0905799	0.704395	0.0629124	0.779386	-0.550487	0.00527228
IDO1	3.3105	4.14092e-07	2.09253	2.21902e-06	3.8389	7.68103e-07	1.62095	1.98836e-06	3.25422	3.90835e-05	2.99413	4.82847e-07
AFMID	0.113008	0.651531	0.0905124	0.183447	0.596733	0.000451341	-0.0845164	0.526934	-0.0593781	0.451101	0.10629	0.796399
KYAT1	0.280768	0.0708564	0.0527688	0.360652	0.145608	0.0983857	-0.0720181	0.627372	-0.248549	0.00472871	0.274149	0.248363
KYAT2	-0.363068	0.138724	-0.31621	0.000881337	-0.514294	0.00231294	-0.209256	0.223354	-0.185098	0.0555939	-0.30712	0.163712
KYAT3	0.0983159	0.717038	/	/	/	/	-0.124448	0.35307	-0.0580869	0.668146	-0.215817	0.39408
GOT2	-0.0821606	0.715703	-0.270846	4.69487e-05	-0.305778	0.0304262	-0.442461	3.23997e-05	-0.233941	0.0584887	-0.0693101	0.81614
KMO	0.767981	0.0620223	0.435482	0.0193515	0.503589	0.00835642	0.352738	0.179588	0.539488	0.0753156	0.38391	0.0886464
KYNU	2.05822	2.02828e-07	0.964927	0.00130225	2.5064	7.68103e-07	0.995818	0.000250903	2.70621	1.25664e-05	2.4481	3.61257e-07
HAAO	-0.268716	0.366102	0.056776	0.600009	-0.0322385	0.9196	-0.385202	0.0653504	-0.129407	0.312875	-0.0715178	0.798914
ACMSD	-0.423797	0.383538	-0.0739552	0.242034	0.0418978	0.631688	-0.128448	0.7381	-0.0696686	0.548019	-0.202433	0.258563
TPH1	-0.212929	0.714572	-0.339677	0.151476	-1.58315	0.0174441	0.403728	0.450065	0.184489	0.740916	-0.280334	0.361785
AADC	-0.724722	9.56977e-06	-0.648496	8.52297e-05	-0.561557	0.0275048	-0.743368	0.000656005	0.062217	0.790481	-0.868084	1.34078e-07
AANAT	0.0633567	0.734784	0.125468	0.0559792	0.0547704	0.560648	0.703722	0.0413635	-0.00702905	0.952795	/	/
ASMT	0.598156	0.116757	/	/	/	/	-0.226832	0.734006	-0.0534518	0.578731	/	/
SLC6A4	-3.28132	2.23628e-06	-0.497347	0.00233726	-0.793348	0.0179496	-1.03346	0.221602	-0.496563	0.0131621	-1.25323	3.37592e-05
MAOA	-0.416371	0.00763937	-0.714432	0.00175865	-0.528494	0.0117317	-0.616382	0.000829098	0.194208	0.385114	-0.756386	2.45898e-06
MAOB	-0.941791	0.00161714	-0.387985	0.00359435	-0.671271	0.0202523	-0.220076	0.407683	-0.0378345	0.92629	-0.429552	0.00523214
HTR1A	-0.211334	0.694254	0.186797	0.00750857	0.116943	0.164659	/	/	-0.148262	0.170108	/	/
HTR1B	-0.249207	0.553752	0.231231	0.00617925	0.0500544	0.737269	1.11891	0.0139312	-0.224875	0.0366226	/	/
HTR1C	/	/	/	/	/	/	/	/	/	/	/	/
HTR1D	0.161189	0.763918	-0.0297258	0.832086	0.109782	0.55413	0.403767	0.584865	-0.159845	0.23802	0.0215516	0.931987
HTR1E	0.0339352	0.964541	-0.0164845	0.851677	-0.0890205	0.452286	/	/	-0.0494191	0.601289	-0.018136	0.958245
HTR1F	-0.0288868	0.95387	0.0583059	0.375861	-0.0380799	0.770927	0.167003	0.748798	-0.194152	0.014462	0.025874	0.825849
HTR2A	0.174039	0.702282	-0.0133988	0.89562	0.100661	0.492467	0.0488073	0.941218	-0.00310568	0.978997	0.000353122	0.999223
HTR2B	0.986714	0.024501	-0.078849	0.286586	-0.11594	0.427175	0.204152	0.6043	0.0408555	0.670048	0.133636	0.384433
HTR2C	0.122774	0.82203	0.0271241	0.743592	-0.0505548	0.648725	/	/	/	/	-0.0623771	0.697524
HTR3A	-0.210793	0.682595	-0.0684021	0.38406	0.0319217	0.803492	-0.984853	0.0652606	-0.145542	0.210886	0.231657	0.567275
HTR3B	0.205487	0.722202	-0.00406956	0.961873	0.0454559	0.727702	-0.936228	0.0248244	-0.133405	0.104664	0.120802	0.256415
HTR3C	-1.6633	0.000171893	-0.171189	0.0507125	-0.480056	0.00105959	-1.19157	0.0406926	-0.23634	0.00671329	-0.987731	0.0056507
HTR3D	-0.023215	0.967288	-0.116399	0.187207	-0.123984	0.195866	/	/	/	/	/	/
HTR3E	-1.93563	0.000516651	-0.082062	0.356331	-0.122184	0.179368	-2.08538	0.000420543	/	/	-0.299697	0.0752318
HTR4	-0.0740429	0.930493	-0.0532761	0.750956	-0.115259	0.764416	0.634569	0.0452915	0.677242	0.0214336	-0.318917	0.291713
HTR5A	-0.175944	0.704273	-0.0672133	0.401404	0.012349	0.896699	/	/	-0.171964	0.107014	/	/
HTR5B	/	/	/	/	/	/	/	/	/	/	/	/
HTR6	0.0907267	0.89572	0.0122837	0.884995	0.0257869	0.860185	0.517743	0.356661	-0.302459	0.0416359	-0.149266	0.506519
HTR7	0.054798	0.894473	-0.00822796	0.925475	-0.143612	0.19135	-0.411797	0.278087	-0.139589	0.0657171	0.15887	0.442898
AHR	0.377561	0.0113464	0.154842	0.240636	0.492022	0.0021246	0.817022	1.33218e-05	1.1806	2.56805e-06	0.543011	0.0113301
ARNT	-0.170593	0.261576	-0.0851195	0.239531	-0.0688834	0.410629	0.0291157	0.771425	0.198274	0.271362	-0.0643611	0.871322
AHRR	0.0663707	0.89949	/	/	/	/	-0.534426	0.0695842	/	/	0.109703	0.163783
CYP1A1	-0.177862	0.793704	0.0868374	0.216873	-0.0210575	0.893517	-1.1089	0.220305	-0.0468191	0.695259	0.0550558	0.952912
CYP1B1	0.634548	0.333955	0.05163	0.701877	0.549703	0.00301531	0.12911	0.760541	0.969448	0.000378176	0.55804	0.434654
IL22	-0.183952	0.749675	0.252396	0.250366	0.509342	0.0695001	1.74526	0.00285203	0.162416	0.0201919	0.0753599	0.444127

## Sheet: inactive cCD_control
	GSE179285		E-MTAB-184
SYMBOL	logFC	adj.P.Val	logFC	adj.P.Val
SLC6A19	0.129274	0.803577	/	/
SLC16A10	0.0835356	0.825794	-0.0181575	0.996541
IDO1	0.206365	0.856071	0.365188	0.978031
AFMID	-0.0213266	0.951013	-0.295817	0.786293
KYAT1	0.208013	0.224535	0.0578107	0.996138
KYAT2	-0.304247	0.243989	-0.0943793	0.996138
KYAT3	0.0171419	0.963832	-0.0314193	0.996138
GOT2	0.219841	0.210867	-0.0191513	0.996138
KMO	-0.0434367	0.955869	0.0321354	0.996138
KYNU	0.101758	0.886169	0.152283	0.996138
HAAO	0.045969	0.918784	-0.0261711	0.996138
ACMSD	-0.200363	0.743844	0.0880153	0.990339
TPH1	-0.0649606	0.929066	-0.1044	0.996138
AADC	-0.153052	0.465614	-0.0740984	0.996138
AANAT	-0.0952616	0.57075	/	/
ASMT	0.296891	0.515528	/	/
SLC6A4	-0.772957	0.360506	-0.460029	0.486693
MAOA	-0.143967	0.467574	-0.0655357	0.996138
MAOB	-0.149961	0.750152	-0.00185164	0.99877
HTR1A	-0.377121	0.40425	/	/
HTR1B	-0.017451	0.981541	/	/
HTR1C	/	/	/	/
HTR1D	0.0158652	0.986236	0.0341786	0.996138
HTR1E	0.211775	0.722081	0.0556673	0.996138
HTR1F	-0.0685227	0.883593	-0.00771048	0.996138
HTR2A	0.189352	0.673316	0.0311179	0.996138
HTR2B	0.641768	0.197186	0.0476761	0.996138
HTR2C	-0.0756177	0.901209	-9.84302e-05	0.999925
HTR3A	0.103964	0.868545	-0.0122684	0.997697
HTR3B	0.3416	0.491441	0.135875	0.486693
HTR3C	-0.53317	0.324731	-0.0912165	0.996138
HTR3D	0.0236602	0.970063	/	/
HTR3E	-0.548289	0.437642	-0.0752169	0.996138
HTR4	-0.0332005	0.974977	0.0989358	0.996138
HTR5A	-0.000838713	0.998889	/	/
HTR5B	/	/	/	/
HTR6	-0.0576017	0.940907	-0.0411982	0.996138
HTR7	-0.0958943	0.807517	0.152871	0.904604
AHR	0.0570476	0.815475	0.0206703	0.996138
ARNT	-0.0136187	0.958606	0.00462871	0.997697
AHRR	-0.0519371	0.928117	0.0159524	0.996138
CYP1A1	0.0930457	0.904278	0.325901	0.975817
CYP1B1	0.14474	0.883776	0.424666	0.961407
IL22	-0.384563	0.406125	0.0139523	0.996138

## Sheet: active iCD_control
	GSE179285		GSE137344		GSE102133		GSE112366		GSE75214		GSE57945		GSE68570
SYMBOL	logFC	adj.P.Val	logFC	adj.P.Val	logFC	adj.P.Val	logFC	adj.P.Val	logFC	adj.P.Val	logFC	adj.P.Val	logFC	adj.P.Val
SLC6A19	-0.905768	0.0442398	-0.9985	0.00272603	-1.44967	0.0143199	-1.00127	0.0223399	-1.8674	0.00562514	-1.96692	1.71766e-07	-0.361758	0.131046
SLC16A10	-0.327152	0.443437	-0.461909	0.0530867	-0.217699	0.517121	-0.278079	0.08572	-0.215621	0.442651	-0.429212	0.00371917	-0.161989	0.84002
IDO1	1.98159	0.00188663	2.22168	0.000111462	2.94442	3.3867e-06	1.43333	0.00237847	3.13284	1.79319e-07	1.62159	7.83172e-11	1.53274	0.0691524
AFMID	0.247625	0.256762	0.285851	0.269755	0.165033	0.0291931	-0.0902687	0.254361	0.165765	0.0584216	0.138376	0.0553765	0.765832	0.439264
KYAT1	-0.121677	0.47663	-0.276138	0.317629	-0.244813	0.000429223	-0.105132	0.251941	-0.252551	0.000761854	-0.247895	0.0331079	-0.205826	0.432635
KYAT2	0.313904	0.381815	0.271659	0.629487	0.229368	0.146375	0.239056	0.0226371	0.304265	0.053926	0.478254	0.000744317	0.299677	0.376529
KYAT3	0.340668	0.0276337	0.295674	0.128516	/	/	-0.00182469	0.989188	/	/	0.0231443	0.748823	0.134194	0.635121
GOT2	0.152133	0.353669	0.109195	0.526127	0.0999189	0.35503	0.14642	0.115629	0.17933	0.0631524	-0.0412896	0.594412	-0.232536	0.480952
KMO	0.716475	0.243982	0.127135	0.751562	0.114242	0.800855	-0.0251206	0.934693	0.307853	0.354183	0.270671	0.194002	-0.339658	0.468976
KYNU	1.39387	0.0154475	0.779606	0.030357	1.33903	0.0081013	0.664705	0.0412195	1.5683	0.00157568	1.24149	1.6905e-07	1.40528	0.140257
HAAO	-0.493427	0.168238	-0.629607	0.0272364	-0.713021	0.000868531	-0.118648	0.522903	-0.720515	0.00112552	-0.815906	5.17724e-07	-0.65051	0.199475
ACMSD	1.10119	0.118186	0.0418683	0.892647	0.231063	0.169519	0.0309214	0.816786	0.252914	0.108143	-0.0208513	0.947666	0.00779361	0.984582
TPH1	-0.0568908	0.90503	-0.0201695	0.946507	-0.303673	0.36044	-0.429274	0.108961	-0.379978	0.272073	-0.0921393	0.812581	-0.110127	0.53377
AADC	-0.962234	0.00779378	-0.415226	0.00386579	-0.525796	0.0608382	-0.613621	0.0113696	-0.682241	0.0432872	-1.18874	2.09457e-06	-1.75973	0.014718
AANAT	0.0916113	0.644279	-0.326409	0.13283	-0.0232286	0.827476	0.060743	0.469817	-0.0598331	0.499911	0.221498	0.266245	/	/
ASMT	0.105833	0.827476	-0.0847813	0.838747	/	/	0.00907473	0.910595	/	/	-0.304974	0.0833363	/	/
SLC6A4	-1.98375	0.0360369	-0.909603	0.00178494	-1.74422	0.00659968	-1.37094	0.00968448	-2.10734	0.00238587	-2.39604	8.40368e-10	-2.79387	0.0121958
MAOA	-0.815504	0.00212524	-0.864366	0.00015566	-0.918253	0.00109177	-0.658743	0.0121132	-1.10436	0.00114075	-1.18662	1.25652e-07	-2.20609	0.0120165
MAOB	-1.38477	0.0190572	-0.452746	0.0831636	-1.42898	0.000882694	-0.988908	0.00297435	-1.63012	0.000489519	-1.73666	1.45893e-12	-1.72582	0.0258373
HTR1A	-0.0623227	0.897017	/	/	-0.0479463	0.578616	-0.0877837	0.145851	-0.0975851	0.204321	-0.0483329	0.442545	/	/
HTR1B	-0.338816	0.287522	/	/	0.111072	0.356271	0.230309	0.106349	0.0918096	0.426667	0.516698	0.00101034	/	/
HTR1C	/	/	/	/	/	/	/	/	/	/	/	/	/	/
HTR1D	-0.69406	0.123941	-0.656473	0.0574354	-0.975821	0.00147912	-0.301629	0.102546	-1.09682	0.00109515	-1.54636	5.13188e-10	-0.359478	0.0390162
HTR1E	0.129901	0.82872	/	/	-0.0418131	0.625735	0.00118608	0.989948	-0.050272	0.525177	-0.0626671	0.247768	0.386437	0.084957
HTR1F	-0.115728	0.725763	-0.375842	0.295997	-0.0080763	0.933943	-0.133714	0.0372087	-0.0810516	0.286315	0.141785	0.0748307	/	/
HTR2A	0.0167399	0.972959	-0.403222	0.47628	0.0324509	0.807964	-0.177332	0.0331796	0.0312776	0.776028	-0.00805556	0.968899	-0.25325	0.534773
HTR2B	0.72099	0.0487157	0.317928	0.455926	0.292012	0.0410299	0.192475	0.0885605	0.314514	0.0295935	0.194087	0.246997	0.830327	0.204518
HTR2C	0.201109	0.760675	/	/	0.0877199	0.289643	-0.0626003	0.349616	0.0127785	0.880196	-0.0315136	0.50383	/	/
HTR3A	-0.642463	0.10091	-1.55621	0.00388023	-0.0972182	0.398738	-0.134436	0.0960777	-0.0582983	0.520666	-0.894792	7.46393e-05	-0.46336	0.389831
HTR3B	0.125815	0.822614	-0.620841	0.000363518	-0.055087	0.404025	-0.00871312	0.945027	-0.0816151	0.215277	-0.279216	0.00999489	/	/
HTR3C	-0.937248	0.0801435	-0.78428	0.0403212	-0.251752	0.0088916	-0.227234	0.00593173	-0.229144	0.00506202	-0.942788	6.28335e-10	-0.0720476	0.720301
HTR3D	-0.355934	0.191888	/	/	-0.0237588	0.767834	/	/	-0.0516541	0.591978	-0.214819	3.71102e-05	/	/
HTR3E	-0.661198	0.245102	-1.21292	0.0271182	-0.0383856	0.656628	/	/	-0.087658	0.25442	-1.02928	1.9846e-09	-0.133918	0.638626
HTR4	0.00133477	0.998589	0.111504	0.693022	0.0127619	0.971451	0.0366449	0.875011	-0.222098	0.539432	-0.0982758	0.719568	-2.10764	0.0172408
HTR5A	-0.269145	0.501044	/	/	-0.166462	0.0377556	-0.0167994	0.83074	-0.237257	0.00567416	-0.0333218	0.61427	/	/
HTR5B	/	/	/	/	/	/	/	/	/	/	/	/	/	/
HTR6	0.00562938	0.992599	/	/	-0.0972335	0.224407	-0.141969	0.118093	-0.112235	0.167625	-0.244865	0.0906587	/	/
HTR7	0.0850876	0.719069	-0.143304	0.770211	0.00106919	0.991464	-0.0693863	0.365796	-0.00131726	0.988573	-0.0576984	0.70104	/	/
AHR	0.51152	0.0179782	-0.0589917	0.745031	0.679785	0.000194368	0.439184	0.00701704	0.80398	1.79951e-05	0.412244	0.0029468	1.82618	0.0329759
ARNT	0.321799	0.0653728	-0.07938	0.554952	-0.097719	0.104869	-0.199944	0.118564	-0.0988721	0.128676	-0.0573254	0.512861	-0.426317	0.217658
AHRR	0.177529	0.712676	-0.464151	0.322068	/	/	/	/	/	/	-0.623064	2.16772e-05	/	/
CYP1A1	0.637631	0.383404	-0.0366331	0.951641	0.185637	0.67853	0.0535757	0.630644	0.0677037	0.886374	-0.330048	0.000248257	0.697015	0.314886
CYP1B1	1.19574	0.0307586	1.00713	0.00327408	0.373743	0.102533	0.441009	0.0269873	0.325787	0.150424	0.642492	0.00174287	1.55988	0.136986
IL22	0.293056	0.442146	0.5818	0.0410224	0.646108	0.0563488	0.136787	0.144177	0.67125	0.0399539	1.03942	0.000192444	1.32264	0.164524

## Sheet: inactive iCD_control
	GSE179285		GSE137344		E-MTAB-5790		GSE75214
SYMBOL	logFC	adj.P.Val	logFC	adj.P.Val	logFC	adj.P.Val	logFC	adj.P.Val
SLC6A19	-0.0332256	0.99418	-0.279655	0.567143	-0.736158	0.067878	-0.790028	0.515872
SLC16A10	0.256767	0.883865	-0.201269	0.597363	/	/	0.242062	0.61571
IDO1	0.322119	0.935018	0.0596305	0.977596	0.490572	0.00478796	1.25109	0.156431
AFMID	0.171583	0.848586	-0.138325	0.796403	0.07111	0.737479	0.120458	0.415645
KYAT1	0.0158336	0.98989	-0.334554	0.340446	/	/	-0.171242	0.136031
KYAT2	-0.0131401	0.995962	0.159567	0.884901	/	/	0.190999	0.492474
KYAT3	0.180764	0.783445	0.0653844	0.897951	-0.282055	0.0508766	/	/
GOT2	0.143783	0.809624	0.297406	0.0820148	-0.153837	0.115777	0.179271	0.242481
KMO	-0.249969	0.945856	-0.468772	0.312055	/	/	-0.242851	0.692642
KYNU	0.00781131	0.998284	-0.297249	0.659547	/	/	0.249029	0.823424
HAAO	0.00122703	0.999665	-0.362402	0.317451	-0.301124	0.0261021	-0.519982	0.12212
ACMSD	0.206367	0.968765	0.0143668	0.984335	/	/	0.166557	0.553642
TPH1	0.0109612	0.996184	0.314998	0.291353	/	/	-0.258808	0.689924
AADC	-0.169609	0.943138	-0.0340285	0.930216	-0.0900073	0.686269	-0.00929562	0.99091
AANAT	0.127875	0.851768	-0.123427	0.740308	-0.022348	0.932545	-0.0540966	0.743374
ASMT	0.0160634	0.995441	0.10116	0.898307	/	/	/	/
SLC6A4	-0.412097	0.948341	-0.167632	0.74336	-0.448479	0.0153914	-0.68436	0.599523
MAOA	-0.272475	0.809019	-0.0243661	0.97161	-0.239221	0.127252	-0.308921	0.635613
MAOB	-0.468893	0.868762	-0.335939	0.293624	-0.414014	0.00610793	-0.849946	0.260872
HTR1A	0.168672	0.918822	/	/	/	/	-0.112406	0.362715
HTR1B	-0.273643	0.820356	/	/	/	/	-0.0414803	0.86937
HTR1C	/	/	/	/	/	/	/	/
HTR1D	0.0398454	0.991634	-0.556719	0.158624	/	/	-0.886343	0.0771139
HTR1E	0.204732	0.932498	/	/	/	/	-0.0196074	0.910682
HTR1F	0.0246396	0.991287	-0.0976948	0.904117	/	/	-0.0381878	0.809055
HTR2A	-0.0243872	0.991634	-0.101363	0.942669	/	/	0.0146173	0.949904
HTR2B	0.219082	0.9132	0.495359	0.337103	/	/	0.234515	0.327319
HTR2C	-0.186795	0.954025	/	/	/	/	0.157577	0.123552
HTR3A	-0.718466	0.627564	-1.47595	0.00243997	/	/	-0.0247291	0.900612
HTR3B	0.068173	0.98057	-0.278866	0.143749	/	/	-0.105902	0.304582
HTR3C	-0.0417581	0.993531	-0.198973	0.7944	/	/	-0.130329	0.340636
HTR3D	-0.415046	0.66984	/	/	/	/	-0.144222	0.298419
HTR3E	-0.119527	0.975727	-0.285664	0.784989	/	/	0.0133536	0.942049
HTR4	0.415738	0.848035	-0.0251421	0.97542	0.139341	0.348282	0.245601	0.703668
HTR5A	0.0962997	0.97117	/	/	-0.0979105	0.859232	-0.150767	0.282388
HTR5B	/	/	/	/	/	/	/	/
HTR6	0.0509552	0.98428	/	/	/	/	-0.0937841	0.502502
HTR7	0.0950737	0.924942	0.0220602	0.986394	/	/	0.0825939	0.502342
AHR	0.0701943	0.965382	0.0936332	0.752899	-0.0332524	0.884615	0.503375	0.0636155
ARNT	0.337479	0.624188	-0.0292277	0.931522	0.292548	0.0861805	-0.0552908	0.650954
AHRR	0.0993778	0.9725	-0.188462	0.848047	/	/	/	/
CYP1A1	0.811971	0.749706	0.0274218	0.984199	0.00352819	0.996132	0.705737	0.243972
CYP1B1	0.54811	0.813899	0.498575	0.286969	-0.129162	0.556138	0.229242	0.571391
IL22	0.16123	0.933824	-0.0679626	0.91169	/	/	0.137886	0.856322
